# Supplementary material for: Cytomegalovirus infection reduced CD70 expression, signaling and expansion of viral specific memory CD8+ T cells in healthy human adults
Source: Immun Ageing. 2022 Nov 11;19:54. doi: 10.1186/s12979-022-00307-7 (PMC9650803; doi:10.1186/s12979-022-00307-7)
Supplement: Supplementary file 2 — Additional file 2: Supplementary Table 1. Demographics of study subjects used in the figures(experiments). Supplementary Table 2. GO pathways identified by GSEA analysis. Supplementary Table 3. Antibody list and information used in flowcytometry analysis. [file 12979_2022_307_MOESM2_ESM.xlsx]

## Sheet: Sub Table 1
Supplementary Table 1 Demographics of study subsets and used in Figures (experiments)
Donor	Age	Sex	CMV IgG	Fig 1 B	Fig 1C	Fig 1D	Fig 2	Fig 3 A,B	Fig 3D	Fig 4B	Fig 4D	Fig 4E	Fig 5B	Fig 5F	Fig 6
1	56	F	P			X	X		X		X	X
2	39	F	N	X	X					X			X
3	47	F	N	X	X					X			X
4	42	F	P			X			X	X
5	40	M	P	X	X	X	X		X
6	40	M	P			X	X		X
7	60	M	P			X	X		X
8	76	M	P									X	X
9	52	M	P				X					X	X
10	74	M	P									X
11	40	M	P				X					X
12	55	M	P				X					X		X
13	53	M	P				X
14	23	M	P	X	X	X			X
15	26	F	P	X	X	X			X
16	29	M	P	X	X	X			X
17	39	F	P	X	X	X			X
18	48	F	P	X	X	X			X
19	49	F	P	X	X	X			X
20	50	F	P	X	X	X			X
21	54	M	P	X	X	X			X
22	55	M	P	X	X	X			X				X
23	63	M	P	X	X	X			X
24	64	F	P	X	X	X			X
25	66	M	P		X	X			X
26	66	M	P		X	X			X
27	67	M	P												X
28	72	F	P												X
29	72	F	P												X
30	75	M	P												X
31	75	M	P												X
32	76	M	P												X
33	77	F	P												X
34	78	M	P												X
35	81	F	P												X
36	81	F	P												X
37	82	F	P												X
38	84	M	P												X
39	84	M	P												X
40	87	M	P												X
41	23	M	N	X	X
42	24	F	N	X	X
43	30	M	N	X	X
44	39	M	N	X	X
45	49	F	N	X	X
46	50	F	N	X	X
47	53	M	N	X	X
48	57	M	N	X	X
49	62	M	N	X	X
50	65	F	N												X
51	66	M	N												X
52	67	M	N												X
53	67	M	N												X
54	72	F	N												X
55	73	F	N												X
56	74	M	N												X
57	74	M	N											X	X
58	76	M	N												X
59	77	F	N												X
60	79	M	N												X
61	80	F	N											X	X
62	82	F	N											X	X
63	82	F	N											X	X
64	83	M	N											X	X
65	83	M	N												X
66	88	M	N												X
67	22	M	P			X			X
68	24	M	P			X			X
69	34	F	P			X			X
70	39	F	P			X			X
71	55	F	P			X			X
72	55	F	P			X			X
73	56	F	P			X			X
74	56	F	P			X			X
75	58	M	P			X			X
76	66	M	P			X			X
77	69	F	P			X			X
78	71	M	P			X			X
79	71	M	P			X			X
80	72	M	P			X			X
81	75	F	P			X			X
82	78	F	P			X			X
83	79	M	P			X			X
84	79	M	P			X			X
85	79	M	P			X			X
86	81	M	P			X			X
87	82	F	P			X			X
88	84	F	P			X			X
89	85	M	P			X			X
90	86	F	P			X			X
91	87	F	P			X			X
92	88	F	P			X			X
93	89	M	P			X			X
94	89	M	P			X			X
95	90	F	P			X			X
96	90	F	P			X			X
97	91	F	P			X			X
98	93	F	P			X			X
99	94	M	P			X			X
100	94	M	P			X			X
101	96	M	P			X			X
102	87	M	P			X			X
103	38	M	N							X
104	30	F	P							X
105	66	M	N							X	X
106	49	F	N							X			X
107	33	M	N							X			X
108	55	M	P							X			X
109	82	M	P							X
110	40	M	N							X
111	74	F	N/A								X
112	59	F	N/A								X
113	42	M	P							X	X
114	42	M	N/A								X
115	45	M	N/A					X
116	38	M	N					X
117	45	F	N					X
118	41	F	P					X			X
119	35	F	N					X
120	25	F	N					X
121	49	M	P											X
122	43	M	P											X

## Sheet: S Table 2
Supplementary Table 2 GO pathways identified by GESA (p<0.01)
GS	SIZE	NES	p
GOBP_DEPHOSPHORYLATION	23	1.78	0.005
GOBP_IMMUNE_RESPONSE_REGULATING_SIGNALING_PATHWAY	21	1.78	0.007
GOBP_NEGATIVE_REGULATION_OF_PHOSPHORUS_METABOLIC_PROCESS	22	2.01	0
GOBP_NEGATIVE_REGULATION_OF_PROTEIN_METABOLIC_PROCESS	39	1.67	0.007
GOBP_POSITIVE_REGULATION_OF_PROTEIN_KINASE_ACTIVITY	18	1.85	0.002
GOBP_POSITIVE_REGULATION_OF_PROTEIN_PHOSPHORYLATION	23	1.8	0.005
GOBP_POSITIVE_REGULATION_OF_TRANSFERASE_ACTIVITY	20	1.9	0.002
GOBP_PROTEIN_PHOSPHORYLATION	63	1.74	0.005
GOBP_REGULATION_OF_MAPK_CASCADE	24	1.77	0.002
GOBP_REGULATION_OF_PHOSPHORUS_METABOLIC_PROCESS	59	2.03	0
GOBP_REGULATION_OF_PROTEIN_KINASE_ACTIVITY	35	2.06	0
GOBP_REGULATION_OF_PROTEIN_MODIFICATION_PROCESS	63	1.88	0
GOBP_REGULATION_OF_PROTEIN_PHOSPHORYLATION	48	2.09	0
GOBP_REGULATION_OF_RESPONSE_TO_EXTERNAL_STIMULUS	38	1.97	0
GOBP_REGULATION_OF_SMALL_MOLECULE_METABOLIC_PROCESS	17	2.07	0
GOBP_REGULATION_OF_TRANSFERASE_ACTIVITY	42	1.84	0.002

## Sheet: S Table 3
Supplementary Table 3. Antibody list and information used in flow cytometry analysis
Antibody	Flouclone	Clone	Vendor	Cat#	Use in Figure(s)
CD127	BV711	A019D5	Biolegend	351328	Figure 1 and S1
CD27	BUV395	MT-271	Biolegend	356412	Figure 1, S1, and S2
CD27	PE	MT-271	Biolegend	356406	Figure S4
CD28	BV785	CD28.2	Biolegend	302950	Figure 1, S1, and S2
CD28	PerCP-CY5.5	CD28.2	Biolegend	302922	Figure 4
CD3	BV570	UCHT1	Biolegend	300436	Figure 1
CD3	BV510	OKT3	Biolegend	317332	Figure 2
CD45RA	PE-Cy7	HI100	Biolegend	304126	Figure 1 and 3
CD45RA	APC	HI100	Biolegend	304112	Figure 2, 4, and 7
CD62L	FITC	DREG-56	Biolegend	304830	Figure 1 and 3
CD62L	PE-CY7	DREG-56	Biolegend	304822	Figure 2, 4, and 7
CD69	BV650	FN50	Biolegend	310934	Figure 1
CD70	PE	113-16	Biolegend	355104	Figure 3, 4, 5, 7, and S4
CD8	BUV496	RPA-T8	BD	564804	Figure 1 and 3
CD8	FITC	RPA-T8	Biolegend	301050	Figure 2, 4, and 7
CD95	PE-Cy5	DX2	Biolegend	305610	Figure 1
Granzyme B	AF700	GB11	BD	560213	Figure 1 and S1
Perforin	PE-CF594	8G9	BD	563763	Figure 1 and S1
ERK1/2 Phospho (Thr202/Tyr204)	Alexa Fluor 647	4B11B69	Biolegend	675504	Figure 5 and S3
